# Supplementary material for: The Role of Honey Bee Derived Aliphatic Esters in the Host-Finding Behavior of Varroa destructor
Source: Insects. 2022 Dec 25;14(1):24. doi: 10.3390/insects14010024 (PMC9863403; doi:10.3390/insects14010024)
Supplement: Supplementary file 1 [file insects-14-00024-s001.zip]

Archive with 1 entries (1 files):
- insects-2047733-supplementary.pdf
